# Supplementary material for: Performance Evaluation of a Novel Non-Invasive Test for the Detection of Advanced Liver Fibrosis in Metabolic Dysfunction-Associated Fatty Liver Disease
Source: Metabolites. 2024 Jan 14;14(1):52. doi: 10.3390/metabo14010052 (PMC10819013; doi:10.3390/metabo14010052)
Supplement: Supplementary file 1 [file metabolites-14-00052-s001.zip]

Archive with 1 entries (1 files):
- metabolites-2802011-supplementary.pdf
